# Supplementary material for: Designing Potent Anti-Cancer Agents: Synthesis and Molecular Docking Studies of Thieno[2,3-d][1,2,4]triazolo[1,5-a]pyrimidine Derivatives
Source: Molecules. 2024 Feb 29;29(5):1067. doi: 10.3390/molecules29051067 (PMC10934261; doi:10.3390/molecules29051067)
Supplement: Supplementary file 1 [file molecules-29-01067-s001.zip]

Archive with 1 entries (1 files):
- molecules-2823647-supplementary.pdf
